# Supplementary material for: Synthesis of Seven Indolizine-Derived Pentathiepines: Strong Electronic Structure Response to Nitro Substitution in Position C-9
Source: Molecules. 2023 Dec 30;29(1):216. doi: 10.3390/molecules29010216 (PMC10780577; doi:10.3390/molecules29010216)
Supplement: Supplementary file 1 [file molecules-29-00216-s001.zip]

Archive with 1 entries (1 files):
- molecules-2775047-supplementary.pdf
